# Supplementary material for: Association of GSTTI, M1 and Polymorphism in GSTPI with Chronic Periodontal Disease in a Pakistani Population
Source: Genes (Basel). 2023 Feb 10;14(2):455. doi: 10.3390/genes14020455 (PMC9957474; doi:10.3390/genes14020455)
Supplement: Supplementary file 1 [file genes-14-00455-s001.zip]

Archive with 1 entries (1 files):
- genes-2185555-supplementary.pdf
